# Supplementary material for: Rigidity vs Activity: Design of Gramicidin S Analogs against Multidrug-Resistant Bacteria Based on Molecular Engineering
Source: J Med Chem. 2025 Sep 30;68(19):20243–63. doi: 10.1021/acs.jmedchem.5c01234 (PMC12516685; doi:10.1021/acs.jmedchem.5c01234)
Supplement: Supplementary file 2 [file jm5c01234_si_002.zip]

Archive with 1 entries (1 files):
- Molecular formula strings.csv
