# Supplementary material for: Rigidity vs Activity: Design of Gramicidin S Analogs against Multidrug-Resistant Bacteria Based on Molecular Engineering
Source: J Med Chem. 2025 Sep 30;68(19):20243–63. doi: 10.1021/acs.jmedchem.5c01234 (PMC12516685; doi:10.1021/acs.jmedchem.5c01234)
Supplement: Supplementary file 2 [file jm5c01234_si_002.zip › Molecular formula strings.csv]

Compound	SMILES	HC50	MIC(S.aureus)	MIC(E.faecalis)	MIC(P.aeruginosa)	MIC(E.coli)
GS	N1[C@H](C(=O)N[C@H](C(=O)N[C@H](C(=O)N[C@@H](C(=O)N2[C@H](C(=O)N[C@H](C(=O)N[C@H](C(=O)N[C@H](C(=O)N[C@@H](C(=O)N3[C@H](C1=O)CCC3)Cc1ccccc1)CC(C)C)CCC[NH3])C(C)C)CCC2)Cc1ccccc1)CC(C)C)CCC[NH3])C(C)C	16	8	16	32	64
GS-L	N([C@H](C(=O)N[C@H](C(=O)N[C@H](C(=O)N[C@@H](C(=O)N1[C@H](C(=O)N[C@H](C(=O)N[C@H](C(=O)N[C@H](C(=O)N[C@H](C(=O)O)Cc2ccccc2)CC(C)C)CCC[NH3])C(C)C)CCC1)Cc1ccccc1)CC(C)C)CCC[NH3])C(C)C)C(=O)[C@H]1NCCC1	128	64	64	64	128
GSC-FB	N1[C@H](C(=O)N[C@H](C(=O)N[C@@H]2C(=O)N[C@@H](C(=O)N3[C@H](C(=O)N[C@H](C(=O)N[C@H](C(=O)N[C@H](C(=O)N[C@@H](C(=O)N4[C@H](C1=O)CCC4)Cc1ccccc1)CSc1c(c(F)c(SC2)c(F)c1F)F)CCC[NH3])C(C)C)CCC3)Cc1ccccc1)CCC[NH3])C(C)C	64	32	32	>128	>128
GSC-SS	c1c(cccc1)C[C@H]1NC(=O)[C@H]2NC(=O)[C@@H](NC(=O)[C@@H](NC(=O)[C@H]3N(CCC3)C(=O)[C@H](NC(=O)[C@@H](NC(=O)[C@@H](NC(=O)[C@@H](NC(=O)[C@H]3N(CCC3)C1=O)C(C)C)CCC[NH3])CSSC2)Cc1ccccc1)C(C)C)CCC[NH3]	>128	>128	>128	>128	>128
